# Supplementary material for: Dosimetry of [212Pb]VMT01, a MC1R-Targeted Alpha Therapeutic Compound, and Effect of Free 208Tl on Tissue Absorbed Doses
Source: Molecules. 2022 Sep 8;27(18):5831. doi: 10.3390/molecules27185831 (PMC9504749; doi:10.3390/molecules27185831)
Supplement: Supplementary file 1 [file molecules-27-05831-s001.zip]

Archive with 1 entries (1 files):
- molecules-1873500-supplementary.pdf
